# Supplementary material for: UTX/Top2β axis mediated spinal cord microvascular endothelial cells senescence exacerbates spinal cord injury
Source: PLoS One. 2025 Dec 12;20(12):e0338326. doi: 10.1371/journal.pone.0338326 (PMC12700428; doi:10.1371/journal.pone.0338326)
Supplement: S1 Table — (XLSX) [file pone.0338326.s005.xlsx]

## Sheet: Figure 1a-utx
Sham	SCI3D	SCI5D	SCI7D	SCI14D
0.21	0.474	0.682	1.401	0.302
0.158	0.403	0.601	1.013	0.422
0.289	0.313	0.796	1.582	0.358
Number of families	1
Number of comparisons per family	4
Alpha	0.05
Dunnett's multiple comparisons test	Mean Diff.	95.00% CI of diff.	Significant?	Summary	Adjusted P Value	A-?
Sham vs. SCI3D	-0.1777	-0.5255 to 0.1701	No	ns	0.4273	B	SCI3D
Sham vs. SCI5D	-0.474	-0.8218 to -0.1262	Yes	**	0.0092	C	SCI5D
Sham vs. SCI7D	-1.113	-1.461 to -0.7652	Yes	****	<0.0001	D	SCI7D
Sham vs. SCI14D	-0.1417	-0.4895 to 0.2061	No	ns	0.6054	E	SCI14D
Test details	Mean 1	Mean 2	Mean Diff.	SE of diff.	n1	n2	q	DF
Sham vs. SCI3D	0.219	0.3967	-0.1777	0.1203	3	3	1.477	10
Sham vs. SCI5D	0.219	0.693	-0.474	0.1203	3	3	3.94	10
Sham vs. SCI7D	0.219	1.332	-1.113	0.1203	3	3	9.25	10
Sham vs. SCI14D	0.219	0.3607	-0.1417	0.1203	3	3	1.177	10

## Sheet: Figure 1a-p16
Sham	SCI3D	SCI5D	SCI7D	SCI14D
0.524	1.039	1.488	2.892	0.913
0.602	0.685	0.925	2.542	1.025
0.421	0.854	1.25	2.354	1.254
Number of families	1
Number of comparisons per family	4
Alpha	0.05
Dunnett's multiple comparisons test	Mean Diff.	95.00% CI of diff.	Significant?	Summary	Adjusted P Value	A-?
Sham vs. SCI3D	-0.3437	-0.8435 to 0.1561	No	ns	0.2094	B	SCI3D
Sham vs. SCI5D	-0.7053	-1.205 to -0.2055	Yes	**	0.0074	C	SCI5D
Sham vs. SCI7D	-2.08	-2.580 to -1.581	Yes	****	<0.0001	D	SCI7D
Sham vs. SCI14D	-0.5483	-1.048 to -0.04854	Yes	*	0.0316	E	SCI14D
Test details	Mean 1	Mean 2	Mean Diff.	SE of diff.	n1	n2	q	DF
Sham vs. SCI3D	0.5157	0.8593	-0.3437	0.1729	3	3	1.988	10
Sham vs. SCI5D	0.5157	1.221	-0.7053	0.1729	3	3	4.079	10
Sham vs. SCI7D	0.5157	2.596	-2.08	0.1729	3	3	12.03	10
Sham vs. SCI14D	0.5157	1.064	-0.5483	0.1729	3	3	3.171	10

## Sheet: Figure 2a-UTX
UTXf/f	UTX-/-
1.423	0.326
1.833	0.436
0.952	0.336
Table Analyzed	Figure 2a-UTX
Column B	UTX-/-
vs.	vs.
Column A	UTXf/f
Unpaired t test
P value	0.0157
P value summary	*
Significantly different (P < 0.05)?	Yes
One- or two-tailed P value?	Two-tailed
t, df	t=4.035, df=4
How big is the difference?
Mean of column A	1.403
Mean of column B	0.366
Difference between means (B - A) ± SEM	-1.037 ± 0.2569
95% confidence interval	-1.750 to -0.3233
R squared (eta squared)	0.8028
F test to compare variances
F, DFn, Dfd	52.53, 2, 2
P value	0.0374
P value summary	*
Significantly different (P < 0.05)?	Yes
Data analyzed
Sample size, column A	3
Sample size, column B	3

## Sheet: Figure 2b-p16
UTXf/f	UTX-/-
2.86925	0.723578
1.78332	0.526
1.41102	0.604
Table Analyzed	Figure 2b-p16
Column B	UTX-/-
vs.	vs.
Column A	UTXf/f
Unpaired t test
P value	0.0335
P value summary	*
Significantly different (P < 0.05)?	Yes
One- or two-tailed P value?	Two-tailed
t, df	t=3.181, df=4
How big is the difference?
Mean of column A	2.021
Mean of column B	0.6179
Difference between means (B - A) ± SEM	-1.403 ± 0.4412
95% confidence interval	-2.628 to -0.1784
R squared (eta squared)	0.7167
F test to compare variances
F, DFn, Dfd	57.96, 2, 2
P value	0.0339
P value summary	*
Significantly different (P < 0.05)?	Yes
Data analyzed
Sample size, column A	3
Sample size, column B	3

## Sheet: Figure 3c-utx mRNA
UTXf/f	UTX-/-
1.2145	0.75651
1.1014	0.40024
0.8574	0.58536
0.9254	0.20027
0.99711	0.298522
Table Analyzed	Figure 3c-utx mRNA
Column B	UTX-/-
vs.	vs.
Column A	UTXf/f
Unpaired t test
P value	0.0013
P value summary	**
Significantly different (P < 0.05)?	Yes
One- or two-tailed P value?	Two-tailed
t, df	t=4.822, df=8
How big is the difference?
Mean of column A	1.019
Mean of column B	0.4482
Difference between means (B - A) ± SEM	-0.5710 ± 0.1184
95% confidence interval	-0.8440 to -0.2979
R squared (eta squared)	0.744
F test to compare variances
F, DFn, Dfd	2.489, 4, 4
P value	0.3987
P value summary	ns
Significantly different (P < 0.05)?	No
Data analyzed
Sample size, column A	5
Sample size, column B	5

## Sheet: Figure 3d-utx IF
UTXf/f	UTX-/-
0.351047	0.194102
0.452156	0.202456
0.302555	0.125457
Table Analyzed	Figure 3d-utx IF
Column B	UTX-/-
vs.	vs.
Column A	UTXf/f
Unpaired t test
P value	0.0181
P value summary	*
Significantly different (P < 0.05)?	Yes
One- or two-tailed P value?	Two-tailed
t, df	t=3.863, df=4
How big is the difference?
Mean of column A	0.3686
Mean of column B	0.174
Difference between means (B - A) ± SEM	-0.1946 ± 0.05037
95% confidence interval	-0.3344 to -0.05474
R squared (eta squared)	0.7886
F test to compare variances
F, DFn, Dfd	3.264, 2, 2
P value	0.4691
P value summary	ns
Significantly different (P < 0.05)?	No
Data analyzed
Sample size, column A	3
Sample size, column B	3

## Sheet: Figure 4a-p16 IF
UTXf/f	UTX-/-
0.52478	0.16752
0.385422	0.097522
0.285544	0.1356
Table Analyzed	Figure 4a-p16 IF
Column B	UTX-/-
vs.	vs.
Column A	UTXf/f
Unpaired t test
P value	0.0214
P value summary	*
Significantly different (P < 0.05)?	Yes
One- or two-tailed P value?	Two-tailed
t, df	t=3.668, df=4
How big is the difference?
Mean of column A	0.3986
Mean of column B	0.1335
Difference between means (B - A) ± SEM	-0.2650 ± 0.07226
95% confidence interval	-0.4657 to -0.06440
R squared (eta squared)	0.7708
F test to compare variances
F, DFn, Dfd	11.76, 2, 2
P value	0.1568
P value summary	ns
Significantly different (P < 0.05)?	No
Data analyzed
Sample size, column A	3
Sample size, column B	3

## Sheet: Figure 4b-UTX pro
UTXf/f	UTX-/-
0.258958	0.0646149
0.286394	0.0385721
0.21079	0.057917
Table Analyzed	Figure 4b-UTX pro
Column B	UTX-/-
vs.	vs.
Column A	UTXf/f
Unpaired t test
P value	0.0011
P value summary	**
Significantly different (P < 0.05)?	Yes
One- or two-tailed P value?	Two-tailed
t, df	t=8.463, df=4
How big is the difference?
Mean of column A	0.252
Mean of column B	0.0537
Difference between means (B - A) ± SEM	-0.1983 ± 0.02344
95% confidence interval	-0.2634 to -0.1333
R squared (eta squared)	0.9471
F test to compare variances
F, DFn, Dfd	8.009, 2, 2
P value	0.222
P value summary	ns
Significantly different (P < 0.05)?	No
Data analyzed
Sample size, column A	3
Sample size, column B	3

## Sheet: Figure 4b-p16 pro
UTXf/f	UTX-/-
0.446733	0.170362
1.09082	0.395235
1.4517	0.135809
Table Analyzed	Figure 4b-p16 pro
Column B	UTX-/-
vs.	vs.
Column A	UTXf/f
Unpaired t test
P value	0.0667
P value summary	ns
Significantly different (P < 0.05)?	No
One- or two-tailed P value?	Two-tailed
t, df	t=2.501, df=4
How big is the difference?
Mean of column A	0.9964
Mean of column B	0.2338
Difference between means (B - A) ± SEM	-0.7626 ± 0.3050
95% confidence interval	-1.609 to 0.08411
R squared (eta squared)	0.6099
F test to compare variances
F, DFn, Dfd	13.06, 2, 2
P value	0.1422
P value summary	ns
Significantly different (P < 0.05)?	No
Data analyzed
Sample size, column A	3
Sample size, column B	3

## Sheet: Figure 4c-β-gal
UTXf/f	UTX-/-
35	10
25	8
30	5
Table Analyzed	Figure 4c-β-gal
Column B	UTX-/-
vs.	vs.
Column A	UTXf/f
Unpaired t test
P value	0.0023
P value summary	**
Significantly different (P < 0.05)?	Yes
One- or two-tailed P value?	Two-tailed
t, df	t=6.911, df=4
How big is the difference?
Mean of column A	30
Mean of column B	7.667
Difference between means (B - A) ± SEM	-22.33 ± 3.232
95% confidence interval	-31.31 to -13.36
R squared (eta squared)	0.9227
F test to compare variances
F, DFn, Dfd	3.947, 2, 2
P value	0.4043
P value summary	ns
Significantly different (P < 0.05)?	No
Data analyzed
Sample size, column A	3
Sample size, column B	3

[truncated: 13 more sheets: Figure 4d-cell viability, Figure 4e-ki67, Figure 6d, Figure 7a-mRNA, Figure 7b-pro, Figure 7c-IF, Figure 7d-si-mRNA, Figure 7e-pro, Figure 7f-cck8, supplementary Figure 1, supplementary Figure 2a-utx, supplementary Figure 2b-p16, supplementary Figure 3]
